# Supplementary material for: A Double Negative Feedback Loop between mTORC1 and AMPK Kinases Guarantees Precise Autophagy Induction upon Cellular Stress
Source: Int J Mol Sci. 2019 Nov 7;20(22):5543. doi: 10.3390/ijms20225543 (PMC6888297; doi:10.3390/ijms20225543)
Supplement: Supplementary file 1 [file ijms-20-05543-s001.zip]

Archive with 1 entries (1 files):
- ijms-626568-supplementary.docx
